# Supplementary material for: rPIMS: a ShinyR package for the precision identification and modelling of livestock breeds using genomic data and machine learning approaches
Source: Bioinform Adv. 2025 Apr 7;5(1):vbaf077. doi: 10.1093/bioadv/vbaf077 (PMC12052404; doi:10.1093/bioadv/vbaf077)
Supplement: vbaf077_Supplementary_Data [file vbaf077_supplementary_data.zip]

Archive with 2 entries (2 files):
- supplementary_data.docx
- supplementary_materials.pdf
